# Supplementary material for: Genome-Wide Analysis of Serial Passage of the Infectious Bronchitis Virus Reveals Evolutionary Dynamics Underlying Attenuation and Immunogenicity
Source: Vaccines (Basel). 2026 May 24;14(6):467. doi: 10.3390/vaccines14060467 (PMC13307690; doi:10.3390/vaccines14060467)
Supplement: Supplementary file 1 [file vaccines-14-00467-s001.zip]

Archive with 1 entries (1 files):
- vaccines-4311955-supplementary.xlsx
