# Supplementary material for: Genome-Wide Analysis of Serial Passage of the Infectious Bronchitis Virus Reveals Evolutionary Dynamics Underlying Attenuation and Immunogenicity
Source: Vaccines (Basel). 2026 May 24;14(6):467. doi: 10.3390/vaccines14060467 (PMC13307690; doi:10.3390/vaccines14060467)
Supplement: Supplementary file 1 [file vaccines-14-00467-s001.zip › vaccines-4311955-supplementary.xlsx]

## Sheet: Sheet1
Mutation	P2	P12	P20	P26	P28	P40	P53	P60	P71	P75	P79	P7 VIR	P53 VAC
nsp2-V67A_sub	0	0	0	0.062	0	0	0	0	0	0	0	0	0
nsp2-A85V_sub	0	0	0	0	0	0.059	0	0	0	0	0	0	0
nsp2-193_non	0	0	0	0	0	0	0.28	0.12	0.198	0.166	0.11	0	0
nsp2-197_non	0	0	0	0	0.075	0	0	0	0	0	0	0	0
nsp2-F217L_sub	0	0	0	0	0	0.065	0.51	0.499	0.84	0.778	0.83	0	0
nsp2-221_non	0	0	0	0	0.171	0	0	0	0	0	0	0	0
nsp2-281_non	0	0	0	0	0	0	0	0	0	0.072	0	0	0
nsp2-D617H_sub	0	0	0.137	0.351	0.646	0.846	0.902	0.935	0.911	0.879	0.894	0	0.991
nsp2-D617Y_sub	0	0	0	0	0	0.082	0	0	0	0	0	0	0
nsp3-T133I_sub	0	0	0	0.142	0.056	0	0.1	0.056	0.069	0.126	0.13	0	0
nsp3-T179I_sub	0	0	0	0.093	0	0	0	0	0	0	0	0	0
nsp3-253_non	0	0	0	0	0	0	0	0	0	0.06	0	0	0
nsp3-S313F_sub	0	0	0	0	0	0.124	0	0	0	0	0	0	0
nsp3-D570A_sub	0	0	0	0	0	0	0	0	0	0	0.114	0	0
nsp3-E576V_sub	0	0	0	0	0	0	0	0	0	0	0.089	0	0
nsp3-I596M_sub	0	0	0	0	0	0.092	0	0	0	0	0	0	0
nsp3-S624R_sub	0	0	0	0	0	0.072	0	0	0	0	0	0	0
nsp3-E783V_sub	0	0	0	0.061	0	0	0	0	0	0	0	0	0
nsp3-D852H_sub	0	0	0.068	0	0	0	0	0	0	0	0	0.08	0
nsp3-942_non	0	0	0	0	0	0	0.084	0.063	0.093	0.147	0.138	0	0
nsp3-958_non	0	0.139	0.336	0.246	0.223	0	0.096	0.06	0.086	0.149	0.138	0	0
nsp3-S977C_sub	0	0	0	0	0	0	0.089	0.061	0.09	0.156	0.147	0	0
nsp3-T1079I_sub	0	0	0	0	0	0	0.083	0.053	0.093	0.161	0.136	0	0
nsp3-A1143G_sub	0	0	0	0	0	0	0	0	0	0	0	0.263	0
nsp3-1177_non	0	0	0	0.142	0.21	0.176	0.35	0.23	0.09	0.113	0.144	0	0.982
nsp3-E1246D_sub	0	0	0.05	0.324	0.624	0.923	0.908	0.941	0.896	0.844	0.884	0	0.999
nsp3-1267_non	0	0	0	0	0	0	0	0	0	0	0.08	0	0
nsp3-A1318V_sub	0	0	0	0	0	0	0	0.316	0.39	0.293	0.107	0	0
nsp3-1326_non	0	0	0	0	0.086	0.221	0	0	0	0	0	0	0
nsp3-1339_non	0	0	0.322	0.09	0.295	0	0	0	0	0	0	0	0
nsp3-A1407V_sub	0	0	0	0	0	0	0.3	0.194	0.18	0.232	0.229	0	0
nsp4-T131I_sub	0	0	0	0	0	0.061	0	0	0	0	0	0	0
nsp4-S231L_sub	0	0	0	0	0.085	0.12	0	0	0	0	0	0	0
nsp4-364_non	0	0	0	0	0	0	0	0	0	0	0.077	0	0
nsp4-424_non	0	0	0	0	0	0	0.211	0.477	0.603	0.414	0.37	0	0
nsp5-N60S_sub	0	0	0	0.072	0	0	0.111	0.061	0.125	0.22	0.141	0	0
nsp5-H61Y_sub	0.293	0.695	0.632	0.823	0.819	0.731	0.999	0.993	0.997	0.999	0.999	0.585	0.999
nsp5-VLI84V_del	0	0	0	0.051	0.061	0.179	0	0	0	0	0	0	0
nsp6-S2F_sub	0	0	0	0	0	0	0	0.427	0.507	0.234	0.185	0	0
nsp6-86_non	0	0	0	0	0	0	0	0	0	0	0	0.064	0
nsp6-SQVV91I_del	0	0	0	0	0	0.147	0	0	0	0	0	0	0
nsp6-S155A_sub	0	0	0.053	0	0	0	0	0	0	0	0	0	0
nsp6-225_non	0	0	0	0	0	0.079	0	0	0	0	0	0	0
nsp6-T267I_sub	0	0.159	0.144	0	0.445	0.493	0	0.305	0.17	0.286	0.469	0.069	1
nsp6-D284G_sub	0	0	0	0	0	0	0	0	0	0	0.129	0	0
nsp7-51_non	0	0.063	0	0	0	0	0	0	0	0	0	0	0
nsp7-D63H_sub	0.299	0.076	0	0	0	0	0	0	0	0	0	0.096	0
nsp8-S97P_sub	0	0.118	0.225	0.112	0.162	0.206	0	0	0	0	0	0	0
nsp8-138_non	0	0	0	0	0	0.07	0	0	0	0	0	0	0
nsp8-D167H_sub	0.057	0	0	0	0	0	0	0	0	0	0	0.222	0
nsp8-T181I_sub	0	0	0.051	0	0	0.117	0.449	0.633	0.746	0.58	0.524	0	0
nsp8-210_tru	0	0	0	0	0	0.062	0	0	0	0	0	0	0
nsp9-T32I_sub	0	0	0	0	0	0	0	0	0	0	0	0.233	0
nsp9-S38L_sub	0	0	0	0	0	0.066	0	0	0	0	0	0	0
nsp9-V39L_sub	0	0	0	0	0	0	0	0	0	0	0	0.232	0
nsp11-3_non	0	0	0	0	0	0.065	0	0	0	0	0	0	0
nsp12-3_non	0	0	0	0	0	0.065	0	0	0	0	0	0	0
nsp11-G4S_sub	0	0	0	0	0	0.063	0	0	0	0	0	0	0
nsp12-G4S_sub	0	0	0	0	0	0.063	0	0	0	0	0	0	0
nsp11-11_non	0	0	0	0	0	0.103	0	0	0	0	0	0	0
nsp12-11_non	0	0	0	0	0	0.103	0	0	0	0	0	0	0
nsp12-29_fra	0	0	0	0.052	0.134	0.155	0	0	0	0	0	0	0
nsp12-D32H_sub	0	0	0	0.054	0	0	0	0	0	0	0	0	0
nsp12-K45R_sub	0	0	0	0.054	0.159	0.202	0	0	0	0	0	0	0
nsp12-87_non	0	0	0	0	0	0.058	0	0	0	0	0	0	0
nsp12-I116V_sub	0	0	0	0	0	0.05	0	0	0	0	0	0	0
nsp12-118_non	0	0	0	0.096	0.198	0.263	0	0	0	0	0	0	0
nsp12-131_non	0	0	0	0	0	0	0	0	0	0	0	0.086	0
nsp12-E158Q_sub	0	0	0	0	0	0	0	0	0	0	0	0.082	0
nsp12-224_fra	0	0.053	0	0	0	0	0	0	0	0	0	0	0
nsp12-A238V_sub	0	0	0	0	0	0.057	0	0	0	0	0	0	0
nsp12-Y277C_sub	0	0.088	0.287	0.088	0.334	0	0	0	0	0	0	0	0
nsp12-P305S_sub	0	0	0	0	0.116	0	0	0	0	0	0	0	0
nsp12-A320V_sub	0	0	0.058	0	0	0	0	0	0	0	0	0	0
nsp12-P348L_sub	0	0	0	0	0	0	0.05	0	0	0	0	0	0
nsp12-366_tru	0	0	0	0	0	0	0	0	0.081	0.107	0	0	0
nsp12-417_tru	0	0	0	0	0	0	0.149	0.305	0.229	0.153	0	0	0
nsp12-P470L_sub	0	0	0.065	0	0	0	0	0	0	0	0	0	0
nsp12-M527V_sub	0	0	0	0	0	0	0	0	0	0	0	0.079	0
nsp12-E531G_sub	0	0	0	0	0	0	0.453	0.277	0.223	0.313	0.224	0	1
nsp12-544_non	0	0	0	0	0	0	0	0	0	0.051	0	0	0
nsp12-581_tru	0	0	0	0	0	0	0	0	0	0.082	0	0	0.05
nsp12-L610F_sub	0	0	0	0.186	0.119	0.121	0	0	0	0	0	0	0
nsp12-659_non	0	0	0	0	0	0	0.105	0.264	0.2	0.154	0	0	0
nsp12-S762P_sub	0	0	0	0	0	0.095	0	0	0	0	0	0	0
nsp13-S68L_sub	0	0	0	0	0	0	0.063	0.184	0	0	0	0	0
nsp13-S165L_sub	0.257	0.254	0.323	0.174	0.395	0	0	0	0	0	0	0	0
nsp13-A216V_sub	0.084	0	0	0	0	0	0	0	0	0	0	0	0
nsp13-277_non	0	0	0	0	0.093	0.27	0	0	0	0	0	0	0
nsp13-S288L_sub	0	0	0	0	0	0	0.052	0	0	0	0	0	0
nsp13-T511I_sub	0.153	0	0	0	0	0	0	0	0	0	0	0	0
nsp14-20_non	0	0	0	0	0	0	0.09	0.278	0	0	0	0	0
nsp14-G208S_sub	0	0.056	0	0	0	0	0	0	0	0	0	0	0
nsp14-H217Y_sub	0.512	0.715	0.633	0.81	0.579	0.964	0.999	0.997	0.998	0.998	1	0.912	1
nsp15-T91I_sub	0	0	0	0	0	0.073	0	0	0	0	0	0	0
nsp16-V249I_sub	0	0	0	0	0	0	0.123	0.114	0.106	0.185	0.101	0	0
nsp16-LK264FQ_sub	0	0	0	0	0.101	0	0	0	0	0	0	0	0
nsp16-T266I_sub	0	0	0	0	0	0.186	0	0	0	0	0	0	0
nsp16-D271H_sub	0	0.634	0.571	0.889	0.532	0.97	0.944	0.815	0.966	0.934	0.96	0.602	0.449
nsp16-D271N_sub	0	0	0	0	0	0	0.055	0.185	0	0.066	0	0	0.55
nsp16-V273I_sub	0	0	0	0	0	0.302	0	0	0	0	0	0	0
S-A3V_sub	0	0	0	0	0	0.051	0	0	0	0	0	0	0
nsp16-288_non	0	0	0	0	0	0.051	0	0	0	0	0	0	0
S-42_non	0	0	0	0	0	0	0.366	0.189	0.138	0.175	0	0	0
S-H43Y_sub	0	0	0.061	0	0	0	0	0	0	0	0	0	0
S-93_non	0	0.098	0.17	0	0.066	0.198	0.159	0.463	0.722	0.565	0.894	0	0
S-A94V_sub	0.268	0.139	0.392	0.091	0.427	0.072	0.835	0.537	0.277	0.435	0.106	0.343	0.999
S-G118R_sub	0	0	0	0	0	0.131	0.814	0.288	0.208	0.262	0	0	0.996
S-G118A_sub	0	0	0	0	0	0.196	0.161	0.514	0.741	0.577	0.893	0	0
S-K158E_sub	0	0	0	0	0.404	0.352	0	0	0.218	0.204	0.123	0	0
S-K198T_sub	0	0	0.151	0.144	0.379	0.413	0.857	0.474	0.273	0.411	0.097	0	1
S-S246L_sub	0	0	0	0	0.155	0	0	0	0	0	0	0	0
S-S269R_sub	0.281	0.145	0.427	0.194	0.509	0.427	0.158	0.514	0.703	0.607	0.883	0.525	0
S-S526L_sub	0	0	0	0	0.076	0	0	0	0	0	0	0	0
S-Y605H_sub	0	0	0	0.054	0	0	0	0	0	0.051	0	0	0
S-N616I_sub	0	0	0	0	0	0.134	0	0	0	0	0	0	0
S-S648T_sub	0.106	0	0	0	0	0	0	0	0	0	0	0	0
S-P666S_sub	0	0	0.242	0.057	0	0	0	0	0	0	0	0	0
S-728_fra	0	0	0	0	0	0.056	0.076	0.083	0.101	0.062	0.064	0	0.084
S-V730F_sub	0	0	0	0.072	0.397	0.814	0.819	0.871	0.991	0.992	0.995	0	0.996
S-E801K_sub	0.054	0	0.078	0.06	0.063	0.097	0.183	0.15	0.057	0.08	0.061	0	0
S-886_non	0	0.067	0	0	0	0	0	0	0	0	0	0	0
S-H895Y_sub	0	0	0	0	0	0.417	0	0.422	0.724	0.626	0.973	0	0
S-S899L_sub	0	0	0.383	0.103	0.475	0	0	0	0	0	0	0.219	0
S-907_fra	0.051	0	0.074	0.061	0.053	0.06	0.064	0.059	0.051	0.064	0.053	0.055	0
S-947_non	0	0	0.168	0.119	0.399	0.784	0.545	0.822	0.862	0.818	0.998	0	1
S-997_non	0	0	0	0	0	0.401	0	0	0	0	0	0	0
S-A1076T_sub	0	0.075	0	0	0	0	0.483	0.715	0.847	0.801	0.904	0	1
S-1116_non	0	0	0	0	0	0	0	0.389	0.617	0.515	0.588	0	0
S-1161_tru	0.144	0.163	0.114	0	0.162	0.147	0	0	0	0	0	0	0
3a-7_fra	0.07	0.085	0.068	0.065	0.084	0.056	0.067	0.077	0.077	0.068	0.079	0.087	0.091
3a-L14F_sub	0	0	0	0	0	0	0.117	0.085	0	0	0	0	0
3b-60_non	0	0	0	0	0	0	0	0	0	0	0.085	0	0
3c-T2M_sub	0	0	0	0	0	0	0	0	0	0	0.085	0	0
3c-S36F_sub	0	0	0.79	0.98	0.983	1	1	1	0.999	0.999	1	0	0.999
3c-71_fra	0.084	0.075	0.086	0.065	0.064	0.075	0.061	0.106	0.069	0.063	0.072	0.072	0.059
3c-84_non	0	0	0	0	0	0	0	0	0	0	0.106	0	0
3c-89_non	0	0	0	0	0	0	0.178	0.136	0.205	0.305	0.278	0	0
3c-94_fra	0	0	0	0	0	0	0	0	0	0	0	0	0.065
3c-N100S_sub	0	0	0	0	0	0	0	0.112	0.136	0.086	0.077	0	0.115
3c-SKSPAKFN93S_del	0	0	0	0	0	0	0.394	0.568	0.682	0.585	0.614	0	0.999
3c-K94?_del	0	0.558	0.059	0	0	0	0	0	0	0	0	0.352	0
M-S11T_sub	0	0	0	0	0	0	0	0	0	0	0.084	0	0
M-TE5K_del	0	0	0	0	0	0	0	0	0	0	0	0.11	0
M-L10F_sub	0.26	0.37	0.16	0	0	0	0	0	0	0	0	0.507	0
M-21_non	0	0	0	0	0	0	0	0	0	0.053	0	0	0
M-L37F_sub	0	0	0	0	0	0.116	0	0	0	0	0	0	0
M-70_non	0	0	0	0	0	0	0.167	0.156	0.115	0.09	0.192	0	0
M-P75T_sub	0	0	0.083	0.137	0.409	0.766	0	0	0	0	0	0	0
M-A90V_sub	0	0	0	0	0	0	0	0	0	0	0.087	0	0
M-Q192L_sub	0	0	0.8	0.981	0.981	0.999	0.998	0.997	0.999	1	0.999	0	0.999
4b-32_non	0	0	0	0	0	0	0.207	0.127	0.095	0.141	0.199	0	0
4b-39_fra	0	0	0	0	0	0	0	0	0	0	0	0.29	0
4b-S39F_sub	0	0.34	0.156	0	0	0	0	0	0	0	0	0.299	0
4b-46_fra	0	0.387	0.061	0	0	0	0.252	0.14	0.1	0.113	0.084	0.135	0
4b-?46K_ins	0	0	0	0	0	0	0	0	0	0	0	0.071	0
4b-81_tru	0	0	0	0.099	0	0	0	0	0	0	0	0	0
4c-12_non	0	0	0	0.099	0	0	0	0	0	0	0	0	0
4b-92_fra	0.286	0.052	0	0	0	0	0	0	0	0	0	0	0
4c-23_fra	0.286	0.052	0	0	0	0	0	0	0	0	0	0	0
4c-Y41F_sub	0	0	0	0	0	0	0	0	0	0	0.069	0	0
4c-42_fra	0	0	0	0	0	0	0	0	0	0.062	0.077	0	0
N-S46L_sub	0	0	0	0	0	0	0	0	0	0	0	0	0.508
N-A121V_sub	0	0	0	0	0	0	0	0	0	0	0.069	0	0
N-G147V_sub	0	0	0.17	0.243	0.434	0.743	0.193	0.114	0.105	0.109	0.194	0	0
N-R178K_sub	0	0	0	0	0	0	0	0	0	0	0	0.074	0
N-D206N_sub	0	0.058	0	0	0	0	0	0	0	0	0	0	0
N-282_fra	0.051	0	0	0	0	0	0	0.055	0.06	0	0.053	0.055	0.055
N-T303N_sub	0	0	0	0	0	0.06	0.264	0.105	0.074	0.114	0	0	0
N-P331L_sub	0	0	0	0	0	0	0	0.154	0	0	0	0	0
N-T348I_sub	0	0	0	0	0	0	0	0.122	0	0.052	0	0	0
N-357_tru	0	0	0.072	0	0	0	0	0	0	0	0	0.065	0
6b-H13Y_sub	0.235	0.328	0.144	0	0	0	0	0	0	0	0	0.595	0
6b-C43G_sub	0	0	0	0	0	0	0	0	0	0	0.057	0	0
6b-L48F_sub	0	0.05	0	0	0	0	0	0	0	0	0	0	0
